# Supplementary material for: Comparison of plasma levobupivacaine concentrations with and without epinephrine following erector spinae plane block for breast cancer surgery: a randomized controlled trial
Source: BMC Anesthesiol. 2022 Mar 29;22:86. doi: 10.1186/s12871-022-01632-6 (PMC8966335; doi:10.1186/s12871-022-01632-6)
Supplement: Supplementary file 1 — Additional file1: [file 12871_2022_1632_MOESM1_ESM.xlsx]

## Sheet: Sheet1
Epinephrine -											Epinephrine +
No.	2.5 min	5 min	7.5 min	10 min	12.5 min	15 min	30 min	60 min	120 min		No.	2.5 min	5 min	7.5 min	10 min	12.5 min	15 min	30 min	60 min	120 min
1	1289.21	1196.51	1247.01	1130.16	976.764	970.809	620.269	526.678	355.682		1	1289.68	1434.26	1356.55	1372.87	531.806	888.579	853.154	677.211	500.29
2	619.689	867.852	972.972	1038.4	1008.22	953.316	712.323	525.891	341.287		2	209.029	425.959	661.251	798.814	600.488	610.713	705.261	651.227	568.809
3	1129.66	1201.53	1085.5	1088.42	1091.12	1082.85	748.55	597.954	372.19		3	353.279	389.983	473.763	561.697	601.22	466.635	518.634	511.473	402.241
4	451.711	516.147	723.808	786.273	752.721	758.811	688.891	607.929	413.542		4	232.708	332.119	332.408	210.164	214.138	216.356	163.85	252.929	364.442
5	985.922	1161.17	1252.52	1384.39	1269.9	1166.45	739.671	526.829	332.36		5	590.504	702.657	598.93	597.499	674.934	569.284	496.008	462.548	422.827
6	221.039	593.886	610.225	633.139	621.083	507.36	375.496	312.105	176.034		6	650.766	738.116	838.074	783.011	671.364	764.381	676.453	616.902	490.408
7	2282.5	1978.5	1940.63	1852.37	1703.85	1511.57	1057.29	745.751	565.436		7	306.001	352.612	386.488	416.249	410.51	399.654	454.152	475.381	428.676
8	751.778	851.143	1189.14	1116.21	1060.03	1051.03	678.029	546.202	418.276		8	249.25	391.626	448.651	530.184	528.059	560.755	473.662	460.388	417.459
9	871.242	913.548	854.169	833.329	826.822	882.796	675.915	654.499	441.638		9	155.133	198.495	207.313	460.36	392.705	440.911	449.796	416.45	373.323
10	1652.53	1468.03	1253.66	1133.85	1010.92	988.765	629.813	400.918	292.766		10	628.961	643.617	615.319	666.886	633.414	508.905	436.081	509.691	493.211
11	652.722	829.334	1089.69	963.629	908.58	759.627	644.359	514.313	412.738		11	480.062	685.034	748.543	810.834	650.733	532.06	442.962	396.138	339.079
12	1119.9	1513.6	1741.32	1716.64	1787.42	1623.48	1199.35	888.922	621.244		12	343.507	393.095	337.087	373.545	421.762	437.99	430.122	428.069	412.177
13	1720.1	1819.08	1562.58	1620.55	1614.15	1481.01	1081.68	638.85	392.583		13	341.822	774.062	936.325	844.021	841.785	605.886	662.122	530.635	371.426
14	1154.51	1497.68	1733.69	1637.93	1240.85	1369.68	1022.97	899.628	662.697		14	253.294	276.179	307.047	340.833	316.147	340.124	360.326	326.192	273.938
											15	1018.85	1009.24	966.691	1006.21	924.218	833.458	622.968	507.684	396.149
